# Supplementary material for: Risk of Cardiovascular Events in Metabolically Healthy Overweight or Obese Adults: Role of LDL-Cholesterol in the Stratification of Risk
Source: Diagnostics (Basel). 2024 Jun 21;14(13):1314. doi: 10.3390/diagnostics14131314 (PMC11240609; doi:10.3390/diagnostics14131314)
Supplement: Supplementary file 1 [file diagnostics-14-01314-s001.zip]

Archive with 1 entries (1 files):
- diagnostics-3005499-supplementary.pdf
